# Supplementary material for: Mixed infection of three nontuberculous mycobacteria species identified by metagenomic next-generation sequencing in a patient with peritoneal dialysis-associated peritonitis: a rare case report and literature review
Source: BMC Nephrol. 2023 Apr 13;24:95. doi: 10.1186/s12882-023-03156-8 (PMC10099677; doi:10.1186/s12882-023-03156-8)
Supplement: Supplementary file 1 — Additional file 1. mNGS and first whole-genome sequences. The sequencing results and sequence alignment of specific sequence target amplified fragments. [file 12882_2023_3156_MOESM1_ESM.xls]

## Sheet: Sheet1
The sequencing results and sequence alignment of specific sequence target amplified fragments
mNGS Sequence (5’→3’)	Species	First Whole-Genome Sequences (5’→3’)	Species
>NDX550221:10:HJ5KHAFXY:1:11101:5038:1131_1CCCGCGCCGGCGGGCGCGGACGCGTGCGGTACTCCGAACGATGATCCTCGTCCTCGCCGCCGCGATAGCGCACGCG	Sequence alignment of M. smegmatis. 1	TCACCACGGTCAAGACGATGAAGCAGGTCGGCAGCATCCGGTTGCTCCAGCCGAAAAAGCATGGCGGGCTTGAGGTCCACCCTCGCGAGTTCGCCGAGACCGTCATGGCCACCGCCGCGCTGGATCCGTCGGCCGGCTGGATCAACGGCGTGGTCGGTGTCCATCCCTACCAGCTCGCGTATGCCGACCCGCGGGTGGGAGAAGAGATCTGGGCCCAGGACGTCGACACCTGGGTCGCGTCCCCCTATGCGCCGCAGGGGGTCGCCGTTCCGGTCGACGGCGGCTACATCTTCAACGGCCGGTGGCAGTTCAGTTCGGGAACCA	322bp（S1-Mycobacterium smegmatis）
>NDX550221:10:HJ5KHAFXY:1:11101:23192:1070_1CGACTGCCAGCAGCACGGTCAGCAGACACGAGAGGATCAGCACCACGGCGATGTAGGCGAACATCTGGTTGTTGTC	Sequence alignment of M. smegmatis. 2	GGTGCTTACTGACTTGAATGTCCTCGACGCCGCCAAAGACTTGCCGCAGTGCATGAGCACCCTCGCGCCGGGCACGCCTTCCGATGCCCCGAAAGACTATGTCGTCCAAGCCGAACCTCCTCCCACTCTCCCGCCTAGCCCGGGCTGGCCTGATGCGTAAACCCGGGCAGATCGCGGCATCTGCCCGGGGGTCTCACCGCGCAATCATCTTGGGTGTTTCGCTTATCCCGTTGTTGATATCCGCGTGTGCGCCGAACGACGCTCCCACTCCAGAGGACAACACCTCAACCCAGTCGTCTTCCGC	308bp（S2-Mycobacterium smegmatis）
>NDX550221:10:HJ5KHAFXY:1:11101:4780:1729_1AACTGTGGGCCACACAGCGCACCGCGGCGACCGCGGCATTCGACACCCCGGCCACCCAGGCCGCGTGGAAGGAC	Sequence alignment of M. smegmatis. 3	ACTCCGAACGATGATCCTCGTCCTCGCCGCCGCGATAGCGCACGCGTGAGACGGGGTGATGCGTCGAGCGGCCCGGGTGACCGTTGGTCCGCGGCTCGAACGGCGGCTCCATCGGCGCGTCGAACGGATCCTCGAAAGGCCTGTAA	148bp（S3-Mycobacterium smegmatis-Qpcr）
>NDX550221:10:HJ5KHAFXY:1:11101:7142:3179_1GCCGATGATCCCGGTCTGGGTGCAGATCCTGAAGATCCCGTACTGGGCGCTGTACCCGGCGATCCTGGTGCTCTCC	Sequence alignment of M. goodii. 1	TTGGTCGGGCTTGCTCCTAGCGTCGGCGATGAAGTCCTTGATGGTGTTGTAACCCGAGTCGGCCCGGACGGCGATCACCTCCGGCTCGACCAGCAGCGCCGCGATGGGCTGCAGGTCTGTGATCGACACGGCGCTGCCTTGCAGGGTCAGTGGTGTCACCAGCCAGGTCGGGGTGACCGCGGCGATGGTGTCCACCTTGCCCTTTCGGCTCTTCAGGTAGGACATGGCAC	229bp（G1-Mycobacterium goodi）
>NDX550221:10:HJ5KHAFXY:1:11101:24884:4044_1CGAGCGTCTACCGCGGCGGGGAGGCCAAGACCGATGCCAAAGACGCACGTGTGATCGCCGACCAATCCCGGATGCG	Sequence alignment of M. goodii. 2	TTGAGTAACCTGCTGACCGGATTCGAGTCAGCATTCACGCCGATGAACCTGTTCTGGGTATTCGTCGGCGTCGTCATCGGCACCCTGGTCGGCATCCTGCCCGGCCTTGGTCCGCCGGCGACCCTGGCCATTCTGCTCCCGCTGACCACGTCGCTTTCGCCGACCACCGGCCTGATCATGATGGCGGGCATTTACCACGGCGCCAAGTTCGCCGGCGCCACGACGTCGATCCTGCTCAACATCCCGGGGGAGACCTCGTCGGTGGTGCTGTGTCTCGACGGCCACCCACTGGCCCGCCAGGGCCGAGCGGGGGCGGCCATGGGTATGTCGGCGATCTCCGGCTTCATCGCCAGCACCTTCGGTGTGATCGCACTGACCTTCGCCGCGCCGTCCGTCGCG…	840bp（G2-Mycobacterium goodi）
>NDX550221:10:HJ5KHAFXY:1:11101:6822:4332_1AATGCGTTCGGCGCCGCGGCCACCATGACCCTCGGTCACCGGGAGGCCTTCGGTTCCATGACCAAGCCGTTCCAC	Sequence alignment of M. goodii. 3	TCATGACCAAGCCGTTCCACGCGGGCAAAGCTGCCGCCAACGGGGTCCTGGCGGCCCGCCTGGCCGGTGCGGGATACGTCGGATCCGACGATCCGTTGGGCGATGACGGTGTGCTCACGGTGTTCGCCGACGCGATCGACCATGATGAA	150bp（G3- Mycobacterium goodi Qpcr）
>NDX550221:10:HJ5KHAFXY:1:11101:6668:1637_1CTTCCCGATCTTCGTCGACGAGAAGACGGGCGCGGTGCACTCCACCGGCCCCACGCTCGCCGATCTGGAGAAGAGC	Sequence alignment of M. abscessus. 1	CCTTCCCGGCGCCGGCATCTCGTAGGGGTAGTCGGCCCGATCGCCCGGTGTACTCGCCGCTCTTCTCCAGATCGGCGAGCGTGGGGCCGGTGGAGTGCACCGCGCCCGTCTTCTCGTCGACGAAGATCGGGAAGGCCTGGTTGGGGCGCTGCGTCTTGTCGAACGCCGCGAGGTTCATGGCGTGCCACGCGGCTCCGGGCTTGTTGCCGGTGAACGTCATCTGCTGGGGTACGAAGTCCGTCGGCGTGATGCAGACCAGGTGCTCGTGGACGAAGTTGAATCCAGCCTTCGGGTTGACCGCCTCGCTCGTCTGCAACGTGACCAGCTGGACATTGTGGGCGCGGAAGGTCTGCTCGGCGAGCAACTGGAGGCGGTGCGCTTCCGCGTAGCCGATGCTGA…	1061bp（A1-Mycobacteroides abscessus）
>NDX550221:10:HJ5KHAFXY:1:11101:20786:2360_1CGCTGCGGTGAAGTCGCGGCGGGCGTTCATGGTGCTGTTCCTCCTGGTGCTGGAACTGGTAGTTGCGGTTTAGGTG	Sequence alignment of M. abscessus. 2	GTCGAGGACGATCTTGAGCCGGCGCCGGGACTCGACGGTGTCAGGCAGCGCGGCGTCCTGGTTCACCTCGGTGAGTGTAGGGAGAGCTGGCGCTTGCGGCAGGTCGTTTGAGGGTGACCGGGGCGAGCGGACTTCGTGGGCGGGTCCAGTCCTCGCGGTCGTCCGGGTGGTCGGAGTTGGCCCGCGATTATCCATCCGGCATGACCCGATGATGCTCTTGCCCTTGTTGAGAACGGGCGTCGAGGGCCACGCTTCCGCAGGCCGCGTTGCGACGACTGGGTGACTACACGGACGACGGCGCCGTCATCGTGGTGGATTCGA	320bp（A2-Mycobacteroides abscessus）
>NDX550221:10:HJ5KHAFXY:1:11101:20786:2360_1CGCTGCGGTGAAGTCGCGGCGGGCGTTCATGGTGCTGTTCCTCCTGGTGCTGGAACTGGTAGTTGCGGTTTAGGTG	Sequence alignment of M. abscessus. 3	CAATCGCGCGATCAGGGCTGATTCGGCCACCCCGGCTGTTCGAGCTCACCGTGGCCGGTTTGATCCGGCCACAGTGGCTGTCTCAGACGTTTCC	133bp（A3-Mycobacteroides abscessus- Qpcr）
